# Supplementary material for: Effect of Short-Term Grape Powder Supplementation in Patients with Crohn’s Disease: A Pilot Study
Source: Nutrients. 2026 Jun 8;18(12):1844. doi: 10.3390/nu18121844 (PMC13304518; doi:10.3390/nu18121844)
Supplement: Supplementary file 1 [file nutrients-18-01844-s001.zip]

Archive with 1 entries (1 files):
- nutrients-4301038-supplementary.pdf
